# Supplementary material for: The Regulation of Endothelin-1 in Pregnancies Complicated by Gestational Diabetes: Uncovering the Vascular Effects of Insulin
Source: Biomedicines. 2023 Sep 28;11(10):2660. doi: 10.3390/biomedicines11102660 (PMC10603897; doi:10.3390/biomedicines11102660)
Supplement: Supplementary file 1 [file biomedicines-11-02660-s001.zip]

Archive with 1 entries (1 files):
- biomedicines-2578967-supplementary.pdf
